# Supplementary material for: Catalytic Polymerization of Phthalonitrile Resins by Carborane with Enhanced Thermal Oxidation Resistance: Experimental and Molecular Simulation
Source: Polymers (Basel). 2022 Jan 5;14(1):219. doi: 10.3390/polym14010219 (PMC8747195; doi:10.3390/polym14010219)
Supplement: Supplementary file 1 [file polymers-14-00219-s001.zip]

Archive with 6 entries (6 files):
- Figure S1.pdf
- Figure S2.pdf
- Figure S3.pdf
- Figure S4.pdf
- Figure S5.pdf
- Table S1.pdf
